# Supplementary material for: Palbociclib Induces the Apoptosis of Lung Squamous Cell Carcinoma Cells via RB-Independent STAT3 Phosphorylation
Source: Curr Oncol. 2022 Aug 18;29(8):5855–68. doi: 10.3390/curroncol29080462 (PMC9406926; doi:10.3390/curroncol29080462)
Supplement: Supplementary file 1 [file curroncol-29-00462-s001.zip]

Archive with 1 entries (1 files):
- curroncol-1827336-supplementary.pdf
